# Supplementary material for: Serum Levels of VEGF-A and Its Receptors in Patients in Different Phases of Hemorrhagic and Ischemic Strokes
Source: Curr Issues Mol Biol. 2022 Oct 14;44(10):4888–901. doi: 10.3390/cimb44100332 (PMC9601157; doi:10.3390/cimb44100332)
Supplement: Supplementary file 1 [file cimb-44-00332-s001.zip]

Archive with 1 entries (1 files):
- cimb-1931445-supplementary.xlsx
