# Supplementary material for: Serum Levels of VEGF-A and Its Receptors in Patients in Different Phases of Hemorrhagic and Ischemic Strokes
Source: Curr Issues Mol Biol. 2022 Oct 14;44(10):4888–901. doi: 10.3390/cimb44100332 (PMC9601157; doi:10.3390/cimb44100332)
Supplement: Supplementary file 1 [file cimb-44-00332-s001.zip › cimb-1931445-supplementary.xlsx]

## Sheet: R-1, R-2
Patients included in the study of VEGFR-1, VEGFR-2 levels
№	Age	Sex	Phase of stroke where blood was taken	Stoke type	Pathogenetic type of stroke	Consciousness on admission	Outcome
1	81	male	Hyperacute	Ischemic stroke	cardioembolic	awake	non-survivor
2	78	male	Hyperacute	Ischemic stroke	occlusive	awake	non-survivor
3	77	male	Hyperacute	Ischemic stroke	aterotrombotic	awake	non-survivor
4	46	male	Hyperacute	Ischemic stroke	aterotrombotic	awake	non-survivor
5	75	female	Hyperacute	Ischemic stroke	cardioembolic	awake	non-survivor
6	41	male	Hyperacute	Ischemic stroke	aterotrombotic	awake	alive
7	88	female	Hyperacute	Ischemic stroke	cardioembolic	awake	non-survivor
8	54	male	Hyperacute	Ischemic stroke	aterotrombotic	awake	alive
9	80	male	Hyperacute	Ischemic stroke	aterotrombotic	awake	alive
10	68	male	Hyperacute	Ischemic stroke	lacunar	awake	alive
11	77	male	Hyperacute	Ischemic stroke	lacunar	awake	alive
12	86	female	Hyperacute	Ischemic stroke	cardioembolic	awake	non-survivor
13	81	female	Hyperacute	Ischemic stroke	aterotrombotic	awake	non-survivor
14	82	female	Hyperacute	Ischemic stroke	aterotrombotic	obtundation	alive
15	68	male	Hyperacute	Ischemic stroke	aterotrombotic	awake	alive
16	75	female	Hyperacute	Ischemic stroke	cardioembolic	obtundation	non-survivor
17	80	female	Hyperacute	Ischemic stroke	cardioembolic	awake	alive
18	81	female	Hyperacute	Ischemic stroke	aterotrombotic	awake	alive
19	63	male	acute	Ischemic stroke	aterotrombotic	coma	alive
			acute
			subacute
20	73	male	acute	Ischemic stroke	aterotrombotic	awake	alive
			acute
			subacute
21	62	male	acute	Ischemic stroke	aterotrombotic	awake	alive
			acute
			subacute
22	59	female	acute	Ischemic stroke	aterotrombotic	awake	alive
			acute
			subacute
23	77	female	acute	Ischemic stroke	aterotrombotic	coma	non-survivor
			acute
			subacute
24	79	female	acute	Ischemic stroke	aterotrombotic	stuporous	alive
			acute
			subacute
25	71	female	acute	Ischemic stroke	aterotrombotic	awake	alive
			acute
			subacute
26	51	male	acute	Ischemic stroke	aterotrombotic	awake	alive
			acute
			subacute
27	40	male	acute	Ischemic stroke	aterotrombotic	stuporous	alive
			acute
			subacute
28	73	male	acute	Ischemic stroke	aterotrombotic	awake	alive
			acute
			subacute
29	72	male	acute	Ischemic stroke	aterotrombotic	lethargic	alive
			acute
			subacute
30	74	male	acute	Ischemic stroke	aterotrombotic	awake	alive
			acute
			subacute
31	61	female	acute	Ischemic stroke	aterotrombotic	stuporous	alive
			acute
			subacute
32	80	female	acute	Ischemic stroke	aterotrombotic	coma	alive
			subacute
			subacute
33	63	male	acute	Ischemic stroke	aterotrombotic	obtundation	alive
			subacute
			subacute
34	80	female	acute	Ischemic stroke	cardioembolic	awake	alive
			subacute
			subacute
35	79	female	acute	Ischemic stroke	aterotrombotic	awake	alive
			subacute
			subacute
36	54	male	acute	Ischemic stroke	aterotrombotic	awake	alive
			subacute
			subacute
37	79	female	acute	Ischemic stroke	cardioembolic	awake	alive
			subacute
			subacute
38	25	female	acute	Ischemic stroke	aterotrombotic	awake	alive
			subacute
			subacute
39	57	male	Hyperacute	Hemorrhagic stroke	Intracerebral hemorrhage	lethargic	alive
40	62	female	Hyperacute	Hemorrhagic stroke	Intracerebral hemorrhage	awake	alive
41	67	male	Hyperacute	Hemorrhagic stroke	Subarachnoid hemorrhage	lethargic	alive
42	62	male	Hyperacute	Hemorrhagic stroke	Intracerebral hemorrhage	awake	alive
			acute
43	61	male	Hyperacute	Hemorrhagic stroke	Intracerebral hemorrhage	awake	alive
			acute
44	58	male	Hyperacute	Hemorrhagic stroke	Intracerebral hemorrhage	awake	alive
			acute
45	36	male	Hyperacute	Hemorrhagic stroke	Intracerebral hemorrhage	lethargic	alive
			acute
46	59	female	Hyperacute	Hemorrhagic stroke	Subarachnoid hemorrhage	awake	alive
			acute
47	44	male	acute	Hemorrhagic stroke	Intracerebral hemorrhage	awake	alive
48	43	male	acute	Hemorrhagic stroke	Intracerebral hemorrhage	coma	alive
49	57	male	subacute	Hemorrhagic stroke	Intracerebral hemorrhage	obtundation	alive
50	63	male	subacute	Hemorrhagic stroke	Intracerebral hemorrhage	obtundation	alive
51	32	male	subacute	Hemorrhagic stroke	Intracerebral hemorrhage	obtundation	alive
52	64	female	subacute	Hemorrhagic stroke	Intracerebral hemorrhage	obtundation	alive
53	61	male	subacute	Hemorrhagic stroke	Intracerebral hemorrhage	awake	alive
54	48	female	subacute	Hemorrhagic stroke	Intracerebral hemorrhage	awake	alive
55	47	male	subacute	Hemorrhagic stroke	Intracerebral hemorrhage	awake	alive
56	56	female	subacute	Hemorrhagic stroke	Intracerebral hemorrhage	awake	alive
57	65	female	subacute	Hemorrhagic stroke	Intracerebral hemorrhage	stuporous	non-survivor
58	57	male	control
59	62	male	control
60	68	male	control
61	63	male	control
62	60	male	control
63	67	female	control
64	61	female	control
65	62	female	control
66	64	female	control
67	65	female	control
68	54	male	control
69	55	male	control
70	53	male	control
71	57	male	control
72	60	male	control
73	58	female	control
74	55	female	control
75	46	female	control
76	50	female	control
77	51	female	control
Patients included in the study of VEGF-A levels
№	Age	Sex	Phase of stroke where blood was taken	Stroke type	Pathogenetic type of stroke	Consciousness on admission	Outcome
1	88	female	hyperacute		aterotrombotic	awake	alive
2	79	male	hyperacute	Ischemic stroke	cardioembolic	coma	non-survivor
3	69	male	hyperacute	Ischemic stroke	aterotrombotic	awake	alive
4	76	female	hyperacute	Ischemic stroke	aterotrombotic	awake	alive
5	73	male	hyperacute	Ischemic stroke	cardioembolic	awake	alive
6	75	female	hyperacute	Ischemic stroke	aterotrombotic	awake	alive
7	80	female	hyperacute	Ischemic stroke	cardioembolic	awake	alive
8	86	female	hyperacute	Ischemic stroke	cardioembolic	awake	alive
9	89	female	hyperacute	Ischemic stroke	aterotrombotic	awake	alive
10	83	female	hyperacute	Ischemic stroke	aterotrombotic	awake	alive
11	78	female	hyperacute	Ischemic stroke	aterotrombotic	awake	alive
12	79	female	hyperacute	Ischemic stroke	aterotrombotic	awake	alive
13	82	female	hyperacute	Ischemic stroke	aterotrombotic	awake	alive
14	49	male	acute	Ischemic stroke	aterotrombotic	awake	alive
15	80	female	acute	Ischemic stroke	aterotrombotic	awake	alive
16	72	male	acute	Ischemic stroke	aterotrombotic	awake	alive
17	77	female	acute	Ischemic stroke	cardioembolic	awake	alive
18	86	female	acute	Ischemic stroke	aterotrombotic	awake	alive
19	77	male	acute	Ischemic stroke	aterotrombotic	awake	alive
20	79	male	acute	Ischemic stroke	aterotrombotic	awake	alive
21	81	male	acute	Ischemic stroke	aterotrombotic	awake	alive
22	51	male	acute	Ischemic stroke	aterotrombotic	awake	alive
23	61	female	subacute	Hemorrhagic stroke	Subarachnoid hemorrhage	awake	non-survivor
24	64	female	subacute	Ischemic stroke	aterotrombotic	coma	non-survivor
25	70	female	subacute	Ischemic stroke	aterotrombotic	awake	alive
26	58	male	subacute	Ischemic stroke	aterotrombotic	awake	alive
27	50	male	subacute	Ischemic stroke	aterotrombotic	awake	alive
28	64	male	subacute	Ischemic stroke	aterotrombotic	awake	non-survivor
29	60	male	subacute	Ischemic stroke	aterotrombotic	awake	alive
30	72	female	subacute	Ischemic stroke	aterotrombotic	awake	alive
31	53	male	subacute	Ischemic stroke	aterotrombotic	awake	alive
32	96	female	subacute	Ischemic stroke	aterotrombotic	awake	alive
33	57	male	subacute	Ischemic stroke	aterotrombotic	awake	alive
34	45	female	subacute	Hemorrhagic stroke	Subarachnoid hemorrhage	obtundation	alive
35	38	female	subacute	Hemorrhagic stroke	Subarachnoid hemorrhage	awake	alive
36	61	male	subacute	Hemorrhagic stroke	Subarachnoid hemorrhage	awake	alive
37	57	male	hyperacute	Hemorrhagic stroke	Subarachnoid hemorrhage	awake	alive
38	62	female	hyperacute	Hemorrhagic stroke	Intracerebral hemorrhage	awake	alive
39	81	female	hyperacute	Hemorrhagic stroke	Intracerebral hemorrhage	awake	alive
40	61	male	hyperacute	Hemorrhagic stroke	Subarachnoid hemorrhage	awake	alive
41	82	female	hyperacute	Hemorrhagic stroke	Intracerebral hemorrhage	lethargic	non-survivor
42	57	male	hyperacute	Hemorrhagic stroke	Внутримозговое	awake	alive
43	69	male	hyperacute	Hemorrhagic stroke	Внутримозговое	coma	alive
44	61	female	acute	Hemorrhagic stroke	Subarachnoid hemorrhage	awake	alive
45	38	female	acute	Hemorrhagic stroke	Subarachnoid hemorrhage	awake	alive
46	61	male	acute	Hemorrhagic stroke	Subarachnoid hemorrhage	awake	alive
47	55	male	acute	Hemorrhagic stroke	Intracerebral hemorrhage	awake	alive
48	63	male	acute	Hemorrhagic stroke	Intracerebral hemorrhage	awake	alive
49	34	male	acute	Hemorrhagic stroke	Intracerebral hemorrhage	awake	alive
50	45	female	acute	Hemorrhagic stroke	Subarachnoid hemorrhage	awake	alive
51	34	male	acute	Hemorrhagic stroke	Intracerebral hemorrhage	awake	alive
52	34	male	control
53	38	male	control
54	65	male	control
55	44	female	control
56	29	female	control
57	34	male	control
58	52	female	control
59	24	male	control
60	40	female	control
61	49	male	control
62	58	female	control
63	33	female	control
64	38	male	control
65	49	female	control
66	39	female	control
67	34	male	control
68	38	female	control
69	39	male	control
70	24	female	control
71	54	female	control
